# Supplementary material for: A rare case of schizophrenia coexistence with antiphospholipid syndrome, β-thalassemia, and monoclonal gammopathy of undetermined significance
Source: Front Psychiatry. 2023 Apr 6;14:1178247. doi: 10.3389/fpsyt.2023.1178247 (PMC10117972; doi:10.3389/fpsyt.2023.1178247)
Supplement: Supplementary file 1 [file Data_Sheet_1.zip]

Archive with 1 entries (1 files):
- supplementary material.pptx
